# Supplementary material for: Whole genome sequencing of extended-spectrum β-lactamase genes in Enterobacteriaceae isolates from Nigeria
Source: PLoS One. 2020 Apr 14;15(4):e0231146. doi: 10.1371/journal.pone.0231146 (PMC7156064; doi:10.1371/journal.pone.0231146)
Supplement: S1 Table — (XLSX) [file pone.0231146.s001.xlsx]

## Sheet: Sheet1
									MIC[µg/ml]						Aminoglycoside								Aminoglycoside															Beta-lactam							Beta-lactam
ID	Genus	Species		Source	BioSample Accession	AMP	AMC	CIP	FEP	AZT	AMK	TRIM	CTX	CAZ	aac(6')lb-cr	aac[3]-lla	aadA2	aph(3')-Ia	rmtF	aadA16	strA	strB	aadA1	aacA4	aph[3']-Vla	armA	aac[3]-lld	aadA5	aac[3]lVa	aph[4]-la	aadB	aadA7	blaCTX-M-11	blaCTX-M-14	blaCTX-M-15	blaCTX-M-65	blaTEM-1A	blaTEM-1B	blaSHV-1	blaSHV-11	blaSHV-25	blaSHV-28	blaSHV-33	blaSHV-62	blaSHV-101	blaACT-5	blaACT-16	blaOXA-1	blaOXA-9
157	Klebsiella	pneumoniae		Blood	SAMN13829948	>256	8	1	24	32	6	>32	>256	12	aac(6')lb-cr	aac[3]-lla					strA	strB													blaCTX-M-15			blaTEM-1B				blaSHV-28						blaOXA-1
4595	klebsiella	pneumoniae		Urine	SAMN13829949	>256	4	0.075	4	24	2	>32	>256	8	aac(6')lb-cr	aac[3]-lla				aadA16	strA	strB													blaCTX-M-15			blaTEM-1B					blaSHV-33
4502	Klebsiella	pneumoniae		Wound swab	SAMN13829950	>256	6	>32	4	12	6	>32	128	8	aac(6')lb-cr	aac[3]-lla	aadA2	aph[3']-la			strA	strB											blaCTX-M-11					blaTEM-1B		blaSHV-11								blaOXA-1
3682	Klebsiella	pneumoniae		Urine	SAMN13829951	>256	6	>32	6	>256	>256	>32	>256	48	aac(6')lb-cr	aac[3]-lla			rmtF			strB													blaCTX-M-15			blaTEM-1B	blaSHV-1									blaOXA-1
3600	Klebsiella	pneumoniae		Urine	SAMN13829952	>256	8	0.38	3	16	3	>32	>256	6	aac(6')lb-cr	aac[3]-lla				aadA16	strA	strB													blaCTX-M-15			blaTEM-1B			blaSHV-25
3264	Klebsiella	pneumoniae		Urine	SAMN13829953	>256	6	>32	4	6	4	>32	>256	6	aac(6')lb-cr	aac[3]-lla					strA	strB													blaCTX-M-15			blaTEM-1B				blaSHV-28						blaOXA-1
2840	Klebsiella	pneumoniae		Urine	SAMN13829954	>256	>256	2	0.5	2	2	1	16	2		aac[3]-lla	aadA2	aph[3']-la			strA	strB													blaCTX-M-15			blaTEM-1B							blaSHV-101
2822	Klebsiella	pneumoniae		Wound swab	SAMN13829955	>256	8	>32	4	12	4	>32	128	8	aac(6')lb-cr	aac[3]-lla					strA	strB	aadA1												blaCTX-M-15			blaTEM-1B				blaSHV-28						blaOXA-1
1628	Klebsiella	pneumoniae		Urine	SAMN13829956	>256	8	1	16	48	4	>32	>256	16	aac(6')lb-cr	aac[3]-lla					strA	strB													blaCTX-M-15			blaTEM-1B				blaSHV-28						blaOXA-1
1337LF	Klebsiella	pneumoniae		Urine	SAMN13829957	>256	64	>32	6	96	3	>32	>256	16	aac(6')lb-cr	aac[3]-lla					strA	strB	aadA1												blaCTX-M-15			blaTEM-1B		blaSHV-11								blaOXA-1
1337	Klebsiella	pneumoniae		Wound swab	SAMN13829958	>256	6	1	16	48	3	>32	>256	16	aac(6')lb-cr	aac[3]-lla					strA	strB													blaCTX-M-15			blaTEM-1B				blaSHV-28						blaOXA-1
852	Klebsiella	pneumoniae		Urine	SAMN13829959	>256	8	>32	16	96	>256	4	>256	>256	aac(6')lb-cr	aac[3]-lla	aadA2						aadA1	aacA4	aph[3']-Vla	armA									blaCTX-M-15							blaSHV-28						blaOXA-1
852K	Klebsiella	pneumoniae		Urine	SAMN13829960	>256	12	>32	48	128	>256	4	>256	>256	aac(6')lb-cr	aac[3]-lla	aadA2						aadA1	aacA4	aph[3']-Vla	armA									blaCTX-M-15							blaSHV-28						blaOXA-1
872	Klebsiella	pneumoniae		ECS	SAMN13829961	>256	64	>32	>256	>256	1.5	>32	>256	>256			aadA2				strA	strB													blaCTX-M-15			blaTEM-1B		blaSHV-11
263	Klebsiella	pneumoniae		Blood	SAMN13829962	>256	4	1	16	64	4	>32	>256	16	aac(6')lb-cr	aac[3]-lla					strA	strB													blaCTX-M-15			blaTEM-1B				blaSHV-28						blaOXA-1
5854	Klebsiella	pneumoniae		Urine	SAMN13829963	>256	8	>32	4	12	4	>32	>256	4	aac(6')lb-cr						strA	strB													blaCTX-M-15			blaTEM-1B				blaSHV-28						blaOXA-1
A3	Klebsiella	pneumoniae		Wound swab	SAMN13829964	>256	12	>32	6	16	4	>32	>256	6	aac(6')lb-cr	aac[3]-lla					strA	strB													blaCTX-M-15			blaTEM-1B				blaSHV-28						blaOXA-1
C2	Klebsiella	pneumoniae		Urine	SAMN13829965	>256	12	>32	8	64	1	>32	>256	16		aac[3]-lla											aac(3)-Iid								blaCTX-M-15			blaTEM-1B				blaSHV-28
R2	Klebsiella	pneumoniae		NA	SAMN13829966	>256	6	16	12	>256	2	>32	>256	32			aadA2				strA	strB					aac(3)-lld								blaCTX-M-15			blaTEM-1B		blaSHV-11
Y3	Klebsiella	pneumoniae		NA	SAMN13829967	>256	8	1	8	24	4	>32	>256	8	aac(6')lb-cr	aac[3]-lla		aph(3')-Ia			strA	strB	aadA1												blaCTX-M-15			blaTEM-1B		blaSHV-11								blaOXA-1
D30_04	Klebsiella	pneumoniae		Wound swab	SAMN13829968	>256	6	0.38	3	12	2	>32	64	3	aac(6')lb-cr	aac[3]-lla							aadA1												blaCTX-M-15			blaTEM-1B						blaSHV-62
UI	Klebsiella	pneumoniae		Urine	SAMN13829969	>256	12	0.012	16	48	1.5	>32	>256	16		aac[3]-lla					strA	strB													blaCTX-M-15			blaTEM-1B		blaSHV-11
C01	Klebsiella	pneumoniae		HVS	SAMN13829970	>256	6	0.75	4	8	3	>32	>256	4	aac(6')lb-cr	aac[3]-lla					strA	strB													blaCTX-M-15			blaTEM-1B						blaSHV-62				blaOXA-1
C8	Klebsiella	pneumoniae		Urine	SAMN13829971	>256	12	>32	6	96	1.5	>32	>256	16		aac[3]-lla											aac(3)-lld								blaCTX-M-15			blaTEM-1B				blaSHV-28
1643K	Klebsiella	pneumoniae		Urine	SAMN13829972	>256	8	>32	3	16	4	>32	>256	4	aac(6')lb-cr						strA	strB													blaCTX-M-15			blaTEM-1B				blaSHV-28						blaOXA-1
2471	Klebsiella	pneumoniae		Urine	SAMN13829973	>256	12	>32	6	64	3	>32	>256	12																												blaSHV-28
12	Escherichia coli			Urine	SAMN13829974	>256	12	>32	>256	>256	4	>32	>256	>256							strA	strB					aac(3)-lld	aadA5							blaCTX-M-15			blaTEM-1B
838	Escherichia coli			Urine	SAMN13829975	>256	6	>32	4	3	2	>32	32	0.75			aadA2						aadA1											blaCTX-M-14
2668	Escherichia coli			Wound swab	SAMN13829976	>256	12	>32	6	24	3	>32	>256	6	aac(6')lb-cr	aac(3)-lla					strA	strB	aadA1					aadA5							blaCTX-M-15													blaOXA-1
2821	Escherichia coli			Catheter tip	SAMN13829977	>256	8	>32	>256	>256	3	>32	>256	64							strA	strB													blaCTX-M-15			blaTEM-1B
3397	Escherichia coli			Wound swab	SAMN13829978	>256	4	>32	4	16	4	>32	>256	6		aac(3)-lla					strA	strB						aadA5							blaCTX-M-15
3442	Escherichia coli			Urine	SAMN13829979	>256	12	>32	>256	>256	4	>32	>256	>256	aac(6')lb-cr							strB						aadA5							blaCTX-M-15			blaTEM-1B										blaOXA-1
3471	Escherichia coli			Urine	SAMN13829980	>256	6	>32	32	96	3	>32	>256	16							strA	strB													blaCTX-M-15
4354	Escherichia coli			Urine	SAMN13829981	>256	6	>32	8	32	8	>32	>256	6							strA	strB						aadA5							blaCTX-M-15			blaTEM-1B
4374	Escherichia coli			ECS	SAMN13829982	>256	6	>32	1	4	2	>32	64	1														aadA5	aac(3)lVa	aph(4)-la						blaCTX-M-65		blaTEM-1B
5089	Escherichia coli			Urine	SAMN13829983	>256	8	>32	16	>256	6	>32	>256	24		aac(3)-lla					strA	strB						aadA5							blaCTX-M-15			blaTEM-1B										blaOXA-1
5823	Escherichia coli			Urine	SAMN13829984	>256	8	>32	16	64	6	>32	>256	16		aac(3)-lla					strA	strB						aadA5							blaCTX-M-15													blaOXA-1
570	Escherichia coli			Urine	SAMN13829985	>256	8	>32	16	64	3	>32	>256	12		aac(3)-lla												aadA5							blaCTX-M-15													blaOXA-1
A01	Escherichia coli			Urine	SAMN13829986	>256	6	>32	16	96	2	>32	>256	16							strA	strB													blaCTX-M-15			blaTEM-1B
11	Escherichia coli			Urine	SAMN13829987	>256	6	>32	0.064	0.094	2	>32	0.06	0.125	aac(6')lb-cr	aac(3)-lla					strA	strB						aadA5							blaCTX-M-15													blaOXA-1
3385	Escherichia coli			Catheter tip	SAMN13829988	>256	6	>32	12	48	3	>32	>256	8							strA	strB													blaCTX-M-15			blaTEM-1B
3467-2	Escherichia coli			Urine	SAMN13829989	>256	8	>32	16	48	4	>32	>256	12	aac(6')lb-cr	aac(3)-lla					strA	strB						aadA5							blaCTX-M-15													blaOXA-1
C02	Escherichia coli			HVS	SAMN13829990	>256	6	>32	16	64	3	>32	>256	12							strA	strB													blaCTX-M-15			blaTEM-1B
1259	Enterobacter asburiae			Urine	SAMN13829991	>256	16	1.5	32	24	3	>32	>256	8	aac(6')lb-cr	aac(3)-lla					strA	strB	aadA1												blaCTX-M-15			blaTEM-1B										blaOXA-1
4641	Enterobacter asburiae			Urine	SAMN13829992	>256	16	1.5	16	16	3	>32	>256	8	aac(6')lb-cr	aac(3)-lla					strA	strB	aadA1												blaCTX-M-15			blaTEM-1B										blaOXA-1
5832	Enterobacter asburiae			Urine	SAMN13829993	>256	16	2	32	32	4	>32	>256	24	aac(6')lb-cr	aac(3)-lla					strA	strB	aadA1												blaCTX-M-15			blaTEM-1B										blaOXA-1
2644	Enterobacter hormaechei			Urine	SAMN13829994	>256	16	>32	8	16	3	>32	>256	8	aac(6')lb-cr	aac(3)-lla	aadA2				strA	strB	aadA1												blaCTX-M-15			blaTEM-1B									blaACT-16	blaOXA-1
214-05	Enterobacter cloacae			Wound swab	SAMN13829995	>256	24	0.75	4	16	4	>32	>256	6	aac(6')lb-cr	aac(3)-lla					strA	strB													blaCTX-M-15			blaTEM-1B										blaOXA-1
1476	Enterobacter cloacae			Urine	SAMN13829996	>256	24	0.38	4	12	3	>32	>256	6	aac(6')lb-cr	aac(3)-lla					strA	strB													blaCTX-M-15			blaTEM-1B										blaOXA-1
2654	Enterobacter cloacae			Urine	SAMN13829997	>256	16	0.38	4	16	4	>32	>256	6	aac(6')lb-cr	aac(3)-lla					strA	strB	aadA1												blaCTX-M-15			blaTEM-1B										blaOXA-1
2781	Enterobacter hormaechei			Urine	SAMN13829998	>256	16	>32	4	24	3	>32	>256	8	aac(6')lb-cr	aac(3)-lla					strA	strB	aadA1												blaCTX-M-15			blaTEM-1B									blaACT-16	blaOXA-1
3628	Enterobacter hormaechei			Urine	SAMN13829999	>256	24	>32	24	128	3	>32	>256	32	aac(6')lb-cr	aac(3)-lla					strA	strB	aadA1												blaCTX-M-15			blaTEM-1B								blaACT-5		blaOXA-1
3688	Enterobacter hormaechei			Urine	SAMN13830000	>256	16	>32	32	>256	2	>32	>256	32	aac(6')lb-cr	aac(3)-lla					strA	strB	aadA1												blaCTX-M-15			blaTEM-1B								blaACT-5		blaOXA-1
4507	Enterobacter hormaechei			Pleural aspirate	SAMN13830001	>256	24	1	12	24	2	>32	>256	12	aac(6')lb-cr	aac(3)-lla					strA	strB	aadA1												blaCTX-M-15			blaTEM-1B									blaACT-16	blaOXA-1
4594	Enterobacter hormaechei			Urine	SAMN13830002	>256	32	1.5	16	24	3	>32	>256	8	aac(6')lb-cr	aac(3)-lla					strA	strB	aadA1												blaCTX-M-15			blaTEM-1B									blaACT-16	blaOXA-1
Q6	Enterobacter cloacae			NA	SAMN13830003	>256	16	0.38	32	32	6	>32	>256	12		aac(3)-lla							aadA1												blaCTX-M-15													blaOXA-1
2580	Citrobacter werkmanii			Urine	SAMN13830004	>256	12	>32	12	64	8	>32	>256	16	aac(6')lb-cr	aac(3)-lla	aadA2	aph(3')-Ia																	blaCTX-M-15
R3	Enterobacter cloacae			NA	SAMN13830005	>256	12	>32	64	>256	32	>32	>256	>256		aac(3)-lla					strA	strB	aadA1	aacA4											blaCTX-M-15		blaTEM1A											blaOXA-1	blaOXA-9
C4	Proteus mirabilis			Urine	SAMN13830006	>256	4	>32	4	0.38	3	>32	>256	0.19	aac(6')lb-cr	aac(3)-lla	aadA2	aph(3')-Ia			strA	strB	aadA1								aadB				blaCTX-M-15			blaTEM-1B										blaOXA-1
3608	Atlantibacter hermannii			Wound swab	SAMN13830007	>256	4	0.5	4	4	2	>32	64	3		aac(3)-lla					strA	strB	aadA1												blaCTX-M-15			blaTEM-1B										blaOXA-1
x- Jesumirhewe et al., 2017
																																															Ins KQ193
																																															Ins KQ193
																																																Stop W457
[truncated: 40 more columns]
