# Supplementary material for: Whole genome sequencing of extended-spectrum β-lactamase genes in Enterobacteriaceae isolates from Nigeria
Source: PLoS One. 2020 Apr 14;15(4):e0231146. doi: 10.1371/journal.pone.0231146 (PMC7156064; doi:10.1371/journal.pone.0231146)
Supplement: S4 Table — (XLSX) [file pone.0231146.s004.xlsx]

## Sheet: Sheet1
								Plasmid replicons																	Plasmid replicons													Plasmid replicons
ID	Genus	Species	ST	Hospital	IncFII	IncFII(k)	IncFIB[K]	IncFIB[Mar]	IncFIB[pKPHS1]		IncFIB[AP001918]		IncFIB[pB171]	IncFIB[pHCM2]	IncFIB	IncFIA	IncFIA[HI1]	ColpVC	ColKP3	Col156	Col[BS512]	Col[MG828]	IncL/M[pOX-A48]		IncP	IncQ1	IncY	IncR	IncI1	IncX4	IncX3	IncFII[pRSB107]	IncFII[pCoo]	IncFII[Yp]	IncFII[pECLA]		IncHI1B	IncHI2	IncHI2A	IncA/C2
157	Klebsiella	pneumoniae	14	UBTH	IncFII		IncFIB[K]
4595	klebsiella	pneumoniae	35	UBTH		IncFII(k)	IncFIB[K]										IncFIA[HI1]
4502	Klebsiella	pneumoniae	392	UBTH		IncFII(k)	IncFIB[K]	IncFIB[Mar]										ColpVC							IncP												IncHI1B
3682	Klebsiella	pneumoniae	101	UBTH	IncFII		IncFIB[K]										IncFIA[HI1]											IncR
3600	Klebsiella	pneumoniae	789	UBTH		IncFII(k)	IncFIB[K]										IncFIA[HI1]											IncR
3264	Klebsiella	pneumoniae	3248	UBTH		IncFII(k)	IncFIB[K]
2840	Klebsiella	pneumoniae	13	UBTH		IncFII(k)	IncFIB[K]																					IncR
2822	Klebsiella	pneumoniae	15	UBTH																																	IncHI1B
1628	Klebsiella	pneumoniae	14	UBTH	IncFII		IncFIB[K]
1337LF	Klebsiella	pneumoniae	11	UBTH		IncFII(k)	IncFIB[K]	IncFIB(Mar)											ColKP3									IncR			IncX3
1337	Klebsiella	pneumoniae	14	UBTH	IncFII		IncFIB[K]
852	Klebsiella	pneumoniae	15	UBTH	IncFII		IncFIB[K]	IncFIB(Mar)	IncFIB(pKPHS1)								IncFIA(HI1)				Col(BS512)							IncR									IncHI1B
852K	Klebsiella	pneumoniae	15	UBTH	IncFII		IncFIB[K]	IncFIB(Mar)	IncFIB(pKPHS1)								IncFIA(HI1)				Col(BS512)							IncR									IncHI1B
872	Klebsiella	pneumoniae	340	UBTH													IncFIA(HI1)						IncL/M(pOXA-48)					IncR
263	Klebsiella	pneumoniae	14	UBTH	IncFII		IncFIB(K)
5854	Klebsiella	pneumoniae	307	UBTH	IncFII		IncFIB(K)
A3	Klebsiella	pneumoniae	3248	CH	IncFII		IncFIB(K)
C2	Klebsiella	pneumoniae	15	CH		IncFII(k)	IncFIB(K)											ColpVC										IncR
R2	Klebsiella	pneumoniae	340	IUTH		IncFII(k)	IncFIB(K)										IncFIA(HI1)											IncR
Y3	Klebsiella	pneumoniae	48	UBTH		IncFII(k)	IncFIB(K)										IncFIA(HI1)
D30-04	Klebsiella	pneumoniae	1552	CH																																	IncHIB
UI	Klebsiella	pneumoniae	17	UBTH		IncFII(k)	IncFIB(K)										IncFIA(HI1)											IncR
C01	Klebsiella	pneumoniae	1552	CH		IncFII(k)	IncFIB(K)
C8	Klebsiella	pneumoniae	15	CH		IncFII(k)	IncFIB(K)											ColpVC										IncR
1643K	Klebsiella	pneumoniae	307	UBTH		IncFII(k)	IncFIB(K)
2471	Klebsiella	pneumoniae	15	UBTH																								IncR
12	Escherichia coli		410	UBTH											IncFIB	IncFIA					Col(BS512)					IncQ1
838	Escherichia coli		359	UBTH	IncFII						IncFIB(AP001918)																IncY
2668	Escherichia coli		617	UBTH	IncFII						IncFIB(AP001918)					IncFIA
2821	Escherichia coli		156	UBTH
3397	Escherichia coli		617	UBTH	IncFII						IncFIB(AP001918)					IncFIA					Col(BS512)
3442	Escherichia coli		410	UBTH							IncFIB(AP001918)					IncFIA
3471	Escherichia coli		405	UBTH									IncFIB(pB171)			IncFIA						Col(MG828)					IncY
4354	Escherichia coli		648	UBTH							IncFIB(AP001918)					IncFIA													IncI1			IncFII(pRSB107)
4374	Escherichia coli		5869	UBTH																							IncY
5089	Escherichia coli		648	UBTH							IncFIB(AP001918)					IncFIA														IncX4		IncFII(pRSB107)
5823	Escherichia coli		131	UBTH							IncFIB(AP001918)					IncFIA				Col156										IncX4		IncFII(pRSB107)
570	Escherichia coli		405	UBTH	IncFII						IncFIB(AP001918)					IncFIA
A01	Escherichia coli		405	CH									IncFIB(pB171)			IncFIA											IncY
11	Escherichia coli		131	UBTH							IncFIB(AP001918)					IncFIA				Col156												IncFII(pRSB107)	IncFII(pCoo)
3385	Escherichia coli		156	UBTH
3467-2	Escherichia coli		405	UBTH							IncFIB(AP001918)					IncFIA				Col156												IncFII(pRSB107)
C02	Escherichia coli		405	CH									IncFIB(pB171)			IncFIA											IncY
1259	Enterobacter asburiae		NA	UBTH			IncFIB(K)																		IncP									IncFII(Yp)
4641	Enterobacter asburiae		NA	UBTH			IncFIB(K)																		IncP									IncFII(Yp)
5832	Enterobacter asburiae		NA	UBTH			IncFIB(K)																		IncP									IncFII(Yp)
2644	Enterobacter hormaechei		114	UBTH			IncFIB(K)																															IncHI2	IncHI2A
214-05	Enterobacter cloacae		Unknown	CH			IncFIB(K)
1476	Enterobacter cloacae		Unknown	UBTH			IncFIB(K)
2654	Enterobacter cloacae		836	UBTH
2781	Enterobacter hormaechei		114	UBTH																																		IncHI2	IncHI2A	IncA/C2
3628	Enterobacter hormaechei		78	UBTH			IncFIB(K)																											IncFII(Yp)
3688	Enterobacter hormaechei		78	UBTH			IncFIB(K)																											IncFII(Yp)
4507	Enterobacter hormaechei		459	UBTH																																		IncHI2	IncHI2A
4594	Enterobacter hormaechei		459	UBTH
Q6	Enterobacter cloacae		187	UBTH																															IncFII(pECLA)
2580	Citrobacter werkmanii		NA	UBTH										IncFIB(pHCM2)														incR
R3	Enterobacter cloacae		156	IUTH																								incR						IncFII(Yp)
C4	Proteus mirabilis		NA	CH																						IncQ1
3608	Atlantibacter hermannii		NA	UBTH																																		IncHI2	IncHI2A
